# Supplementary material for: Risk Factors and Prevention of Musculoskeletal Injuries in Adolescent and Adult High-Performance Tennis Players: A Systematic Review
Source: Sports (Basel). 2025 Oct 1;13(10):336. doi: 10.3390/sports13100336 (PMC12568103; doi:10.3390/sports13100336)
Supplement: Supplementary file 1 [file sports-13-00336-s001.zip]

Archive with 2 entries (2 files):
- sports-3762294-File S1.pdf
- sports-3762294-supplementary tables.pdf
